# Supplementary material for: Role of Tocochromanols in Tolerance of Cereals to Biotic Stresses: Specific Focus on Pathogenic and Toxigenic Fungal Species
Source: Int J Mol Sci. 2022 Aug 18;23(16):9303. doi: 10.3390/ijms23169303 (PMC9408828; doi:10.3390/ijms23169303)
Supplement: Supplementary file 1 [file ijms-23-09303-s001.zip]

Archive with 1 entries (1 files):
- ijms-1826541-supplementary.pdf
